# Supplementary material for: Identification of rare and common variants in BNIP3L: a schizophrenia susceptibility gene
Source: Hum Genomics. 2020 May 11;14:16. doi: 10.1186/s40246-020-00266-4 (PMC7212671; doi:10.1186/s40246-020-00266-4)
Supplement: Supplementary file 1 — Additional file 1: Table S1. The sequences of primers and their targeted regions. Table S2. A total of 114 high-quality variants were identified in case and control groups. Table S3. Detailed information of the 9 common variants in the BNIP3L Gene. [file 40246_2020_266_MOESM1_ESM.xls]

## Sheet: Table S1
	Amplicon_ID	Ion_AmpliSeq_Fwd_Primer*	Ion_AmpliSeq_Rev_Primer*	Lineitem_Name	Genome_Version	Chr	Amplicon_Start	Insert_Start	Insert_Stop	Amplicon_Stop
pool1	AMPL1657081	ACTACTGAAAAAGTGCAGAACATTTTGG	GGTGTGCATTTCCACATCAAACA	BNIP3L	grch38.p2	chr8	26395009	26395037	26395258	26395281
pool1	AMPL1657083	TCTTTGTATTAGGAGGAATTGGTCTTCCT	CAGATGTCATTTGCTGAAAATATCGTGG	BNIP3L	grch38.p2	chr8	26407939	26407968	26408178	26408206
pool1	AMPL1657084	GACTGAAGAGTTTTAAGTAGAGTTCAACCT	GGATATGTAAAAACAGGGTGGTAGGTT	BNIP3L	grch38.p2	chr8	26410272	26410302	26410507	26410534
pool1	AMPL1657086	GCAAATGCCACCAGCAGATTAT	GGGAAACTTGCCTTTGTCTTGG	BNIP3L	grch38.p2	chr8	26410680	26410702	26410869	26410891
pool1	AMPL1657088	TAAACCAGCTTTGGAGCCACTT	AAAAATATCAAACACACACGCAAAAATCT	BNIP3L	grch38.p2	chr8	26410986	26411008	26411208	26411237
pool1	AMPL1657090	GCATCACCTATACTCTGAAGCCTT	TTGAGTGTTCTGAACTTTAAGAGTTTACCA	BNIP3L	grch38.p2	chr8	26411379	26411403	26411618	26411648
pool1	AMPL1657092	GTTAGAAAGCATCAGGATGACCAGTTA	GTTGATGTGAGAAAAGAGTTAGTTTCTGC	BNIP3L	grch38.p2	chr8	26411712	26411739	26411943	26411972
pool1	AMPL1657094	AATTTTGGACATCTTTTTCCTAGACCATG	GCATACTGTAGCAGTTTAGCTAGTCAG	BNIP3L	grch38.p2	chr8	26412130	26412159	26412320	26412347
pool1	AMPL1657096	TAGTGCATTGTGCTCTTTCCAAGT	AACACAAATCTGGGTGTAGCAGTAAA	BNIP3L	grch38.p2	chr8	26412421	26412445	26412651	26412677
pool1	AMPL1657098	ACTGGCTCAAGATGTTTGTAAATAGAATCA	GGCTCAGTTAATTCCAATAATTTCCACAAC	BNIP3L	grch38.p2	chr8	26412817	26412847	26412976	26413006
pool1	AMPL1657101	GCGAGGAAAATGAGCAGTCTCT	TCAGTCACCTGGACATCCCAT	BNIP3L	grch38.p2	chr8	26383186	26383208	26383343	26383364
pool2	AMPL1657079	AGCAAATGACATCTGCCTCTGAA	CTGCTTTCACATACATTTCTTCAATCTGAA	BNIP3L	grch38.p2	chr8	26408192	26408215	26408428	26408458
pool2	AMPL1657080	ACAGATTTCAGTTCTGCTGTGGTT	CCACCTGTTTCCTGAATTCCAC	BNIP3L	grch38.p2	chr8	26391196	26391220	26391447	26391469
pool2	AMPL1657082	CTAGCCCTTCGCCACAAGAAGA	GAGTGCGACAAGAACTATATCATCCTAAAT	BNIP3L	grch38.p2	chr8	26395226	26395248	26395437	26395467
pool2	AMPL1657085	AGTAGCTTATTTGAACTTGAGACCATTGT	TGGTGGCACTAATTAGAGATAATAGCATTG	BNIP3L	grch38.p2	chr8	26410468	26410497	26410712	26410742
pool2	AMPL1657087	CAGGTTAGCAAATGATGTAAAAGAAGCTTT	AGTTTGCCTCCTATAAATTAAAAGACGCTA	BNIP3L	grch38.p2	chr8	26410817	26410847	26411026	26411056
pool2	AMPL1657089	GGAACGTCTCAGGCTTAGAAATATATGAA	GTGCTTGGAATAACTCTGAAACAATTCTC	BNIP3L	grch38.p2	chr8	26411169	26411198	26411413	26411442
pool2	AMPL1657091	ACTGGTCATTTTCTCATGTAGCTGT	TCATGCTAGATGTTCTGAAATCCAAGAAAA	BNIP3L	grch38.p2	chr8	26411583	26411608	26411749	26411779
pool2	AMPL1657093	CTATGACAGACAGGTTTGCCAGT	CAAGTGTTACCAGGTTTAAGAGTAAGACA	BNIP3L	grch38.p2	chr8	26411919	26411942	26412162	26412191
pool2	AMPL1657095	AGCCTGAATAAAATTGGAAAGACTGGAA	GTTTCAGTGGCACCACTGATAGA	BNIP3L	grch38.p2	chr8	26412282	26412310	26412455	26412478
pool2	AMPL1657097	TGTAGTATGTATCTGTAGCCCTAACACAT	CACTTTCCAATGTGCAAGTTTGTG	BNIP3L	grch38.p2	chr8	26412612	26412641	26412858	26412882
pool2	AMPL1657099	AATTGAAGACTTAGCCAGTCAGATAAGTTT	AGGTGCGACAGAAAAATGATATACTGA	BNIP3L	grch38.p2	chr8	26412935	26412965	26413133	26413160
pool2	AMPL1657100	GCTTGTTGTGTTGTCATCACGT	CCCGCACTCACTGTTGAGG	BNIP3L	grch38.p2	chr8	26382967	26382989	26383222	26383241

## Sheet: Table S2
Chr	Start	End	Ref	Alt	FILTER	Func.refGene	Gene.refGene	GeneDetail.refGene	ExonicFunc.refGene	AAChange.refGene	avsnp150
chr8	26383004	26383004	T	C	PASS	upstream	BNIP3L;SDAD1P1	dist=3	.	.	.
chr8	26383007	26383007	C	G	PASS	UTR5	BNIP3L	NM_004331:c.-124C>G	.	.	.
chr8	26383011	26383011	A	-	PASS	UTR5	BNIP3L	NM_004331:c.-120del-	.	.	.
chr8	26383046	26383046	G	A	PASS	UTR5	BNIP3L	NM_004331:c.-85G>A	.	.	.
chr8	26383050	26383050	C	T	PASS	UTR5	BNIP3L	NM_004331:c.-81C>T	.	.	.
chr8	26383063	26383063	T	C	PASS	UTR5	BNIP3L	NM_004331:c.-68T>C	.	.	.
chr8	26383070	26383070	G	A	PASS	UTR5	BNIP3L	NM_004331:c.-61G>A	.	.	.
chr8	26383078	26383078	C	T	PASS	UTR5	BNIP3L	NM_004331:c.-53C>T	.	.	rs541391620
chr8	26383084	26383084	G	C	PASS	UTR5	BNIP3L	NM_004331:c.-47G>C	.	.	rs766276316
chr8	26383097	26383097	C	T	PASS	UTR5	BNIP3L	NM_004331:c.-34C>T	.	.	.
chr8	26383121	26383121	C	G	PASS	UTR5	BNIP3L	NM_004331:c.-10C>G	.	.	rs1055476
chr8	26383130	26383130	A	G	PASS	UTR5	BNIP3L	NM_004331:c.-1A>G	.	.	rs1055479
chr8	26383168	26383170	ACA	-	PASS	exonic	BNIP3L	.	nonframeshift deletion	BNIP3L:NM_004331:exon1:c.38_40del:p.13_14del	rs776330423
chr8	26383182	26383182	A	G	PASS	exonic	BNIP3L	.	nonsynonymous SNV	BNIP3L:NM_004331:exon1:c.A52G:p.N18D	rs549425213
chr8	26383208	26383208	G	T	PASS	exonic	BNIP3L	.	synonymous SNV	BNIP3L:NM_004331:exon1:c.G78T:p.L26L	.
chr8	26383242	26383242	G	A	PASS	intronic	BNIP3L	.	.	.	.
chr8	26383262	26383262	A	G	PASS	intronic	BNIP3L	.	.	.	.
chr8	26383273	26383273	G	A	PASS	intronic	BNIP3L	.	.	.	rs765549491
chr8	26383294	26383294	A	G	PASS	intronic	BNIP3L	.	.	.	.
chr8	26383307	26383307	G	A	PASS	intronic	BNIP3L	.	.	.	.
chr8	26383334	26383334	T	C	PASS	intronic	BNIP3L	.	.	.	.
chr8	26391223	26391223	T	A	PASS	intronic	BNIP3L	.	.	.	rs549747872
chr8	26391226	26391226	T	C	PASS	intronic	BNIP3L	.	.	.	rs370838534
chr8	26391309	26391309	G	A	PASS	exonic	BNIP3L	.	nonsynonymous SNV	BNIP3L:NM_001330491:exon2:c.G47A:p.G16E,BNIP3L:NM_004331:exon2:c.G167A:p.G56E	.
chr8	26395043	26395043	G	C	PASS	intronic	BNIP3L	.	.	.	.
chr8	26395072	26395072	A	G	PASS	intronic	BNIP3L	.	.	.	.
chr8	26395090	26395090	G	A	PASS	intronic	BNIP3L	.	.	.	rs779140569
chr8	26395164	26395164	T	C	PASS	intronic	BNIP3L	.	.	.	.
chr8	26395258	26395258	A	T	PASS	exonic	BNIP3L	.	nonsynonymous SNV	BNIP3L:NM_001330491:exon3:c.A193T:p.M65L,BNIP3L:NM_004331:exon3:c.A313T:p.M105L	.
chr8	26395323	26395323	T	-	PASS	intronic	BNIP3L	.	.	.	.
chr8	26395335	26395338	AATT	-	PASS	intronic	BNIP3L	.	.	.	rs557324944
chr8	26395355	26395355	C	A	PASS	intronic	BNIP3L	.	.	.	.
chr8	26395391	26395391	T	C	PASS	intronic	BNIP3L	.	.	.	.
chr8	26395406	26395406	A	G	PASS	intronic	BNIP3L	.	.	.	.
chr8	26407972	26407972	T	C	PASS	intronic	BNIP3L	.	.	.	rs755634876
chr8	26407989	26407989	C	T	PASS	intronic	BNIP3L	.	.	.	.
chr8	26408116	26408116	A	G	PASS	intronic	BNIP3L	.	.	.	rs150321619
chr8	26408163	26408163	A	G	PASS	intronic	BNIP3L	.	.	.	.
chr8	26408178	26408178	C	T	PASS	intronic	BNIP3L	.	.	.	rs760342858
chr8	26408385	26408385	C	T	PASS	intronic	BNIP3L	.	.	.	rs370470878
chr8	26408391	26408391	A	G	PASS	intronic	BNIP3L	.	.	.	rs9644114
chr8	26410336	26410336	G	A	PASS	intronic	BNIP3L	.	.	.	rs189581876
chr8	26410394	26410394	C	T	PASS	exonic	BNIP3L	.	synonymous SNV	BNIP3L:NM_001330491:exon6:c.C522T:p.P174P,BNIP3L:NM_004331:exon6:c.C642T:p.P214P	.
chr8	26410444	26410444	A	G	PASS	UTR3	BNIP3L	NM_004331:c.*32A>G;NM_001330491:c.*32A>G	.	.	.
chr8	26410505	26410505	C	T	PASS	UTR3	BNIP3L	NM_004331:c.*93C>T;NM_001330491:c.*93C>T	.	.	.
chr8	26410657	26410657	A	G	PASS	UTR3	BNIP3L	NM_004331:c.*245A>G;NM_001330491:c.*245A>G	.	.	rs543635704
chr8	26410671	26410671	T	A	PASS	UTR3	BNIP3L	NM_004331:c.*259T>A;NM_001330491:c.*259T>A	.	.	.
chr8	26410711	26410711	A	G	PASS	UTR3	BNIP3L	NM_004331:c.*299A>G;NM_001330491:c.*299A>G	.	.	rs78665677
chr8	26410750	26410750	C	G	PASS	UTR3	BNIP3L	NM_004331:c.*338C>G;NM_001330491:c.*338C>G	.	.	rs138633301
chr8	26410759	26410759	T	G	PASS	UTR3	BNIP3L	NM_004331:c.*347T>G;NM_001330491:c.*347T>G	.	.	.
chr8	26410792	26410792	T	C	PASS	UTR3	BNIP3L	NM_004331:c.*380T>C;NM_001330491:c.*380T>C	.	.	.
chr8	26410811	26410811	C	T	PASS	UTR3	BNIP3L	NM_004331:c.*399C>T;NM_001330491:c.*399C>T	.	.	rs763466696
chr8	26410812	26410812	G	A	PASS	UTR3	BNIP3L	NM_004331:c.*400G>A;NM_001330491:c.*400G>A	.	.	.
chr8	26410847	26410847	A	G	PASS	UTR3	BNIP3L	NM_004331:c.*435A>G;NM_001330491:c.*435A>G	.	.	rs898427316
chr8	26410859	26410859	T	-	PASS	UTR3	BNIP3L	NM_004331:c.*447delT;NM_001330491:c.*447delT	.	.	rs1028761606
chr8	26410866	26410866	-	C	PASS	UTR3	BNIP3L	NM_004331:c.*454_*455insC;NM_001330491:c.*454_*455insC	.	.	rs891102058
chr8	26410926	26410926	A	G	PASS	UTR3	BNIP3L	NM_004331:c.*514A>G;NM_001330491:c.*514A>G	.	.	.
chr8	26410929	26410929	C	A	PASS	UTR3	BNIP3L	NM_004331:c.*517C>A;NM_001330491:c.*517C>A	.	.	rs1055780
chr8	26410932	26410932	A	C	PASS	UTR3	BNIP3L	NM_004331:c.*520A>C;NM_001330491:c.*520A>C	.	.	.
chr8	26410934	26410934	A	C	PASS	UTR3	BNIP3L	NM_004331:c.*522A>C;NM_001330491:c.*522A>C	.	.	rs141789717
chr8	26410951	26410951	A	G	PASS	UTR3	BNIP3L	NM_004331:c.*539A>G;NM_001330491:c.*539A>G	.	.	.
chr8	26410960	26410960	T	C	PASS	UTR3	BNIP3L	NM_004331:c.*548T>C;NM_001330491:c.*548T>C	.	.	.
chr8	26410979	26410979	A	G	PASS	UTR3	BNIP3L	NM_004331:c.*567A>G;NM_001330491:c.*567A>G	.	.	.
chr8	26410980	26410980	A	C	PASS	UTR3	BNIP3L	NM_004331:c.*568A>C;NM_001330491:c.*568A>C	.	.	.
chr8	26410981	26410981	T	A	PASS	UTR3	BNIP3L	NM_004331:c.*569T>A;NM_001330491:c.*569T>A	.	.	.
chr8	26411018	26411018	G	C	PASS	UTR3	BNIP3L	NM_004331:c.*606G>C;NM_001330491:c.*606G>C	.	.	.
chr8	26411142	26411142	A	G	PASS	UTR3	BNIP3L	NM_004331:c.*730A>G;NM_001330491:c.*730A>G	.	.	.
chr8	26411153	26411156	TCTT	-	PASS	UTR3	BNIP3L	NM_004331:c.*741_*744delTCTT;NM_001330491:c.*741_*744delTCTT	.	.	rs147389989
chr8	26411238	26411238	T	C	PASS	UTR3	BNIP3L	NM_004331:c.*826T>C;NM_001330491:c.*826T>C	.	.	.
chr8	26411241	26411241	G	A	PASS	UTR3	BNIP3L	NM_004331:c.*829G>A;NM_001330491:c.*829G>A	.	.	.
chr8	26411296	26411299	TTTC	-	PASS	UTR3	BNIP3L	NM_004331:c.*884_*887delTTTC;NM_001330491:c.*884_*887delTTTC	.	.	.
chr8	26411304	26411304	T	-	PASS	UTR3	BNIP3L	NM_004331:c.*892delT;NM_001330491:c.*892delT	.	.	rs973763404
chr8	26411306	26411306	T	C	PASS	UTR3	BNIP3L	NM_004331:c.*894T>C;NM_001330491:c.*894T>C	.	.	.
chr8	26411311	26411311	T	C	PASS	UTR3	BNIP3L	NM_004331:c.*899T>C;NM_001330491:c.*899T>C	.	.	rs919662644
chr8	26411313	26411313	C	T	PASS	UTR3	BNIP3L	NM_004331:c.*901C>T;NM_001330491:c.*901C>T	.	.	.
chr8	26411315	26411315	C	T	PASS	UTR3	BNIP3L	NM_004331:c.*903C>T;NM_001330491:c.*903C>T	.	.	.
chr8	26411331	26411331	G	A	PASS	UTR3	BNIP3L	NM_004331:c.*919G>A;NM_001330491:c.*919G>A	.	.	.
chr8	26411378	26411378	A	G	PASS	UTR3	BNIP3L	NM_004331:c.*966A>G;NM_001330491:c.*966A>G	.	.	.
chr8	26411490	26411490	C	T	PASS	UTR3	BNIP3L	NM_004331:c.*1078C>T;NM_001330491:c.*1078C>T	.	.	rs545000306
chr8	26411516	26411516	C	T	PASS	UTR3	BNIP3L	NM_004331:c.*1104C>T;NM_001330491:c.*1104C>T	.	.	rs17310286
chr8	26411542	26411542	T	G	PASS	UTR3	BNIP3L	NM_004331:c.*1130T>G;NM_001330491:c.*1130T>G	.	.	.
chr8	26411553	26411553	C	A	PASS	UTR3	BNIP3L	NM_004331:c.*1141C>A;NM_001330491:c.*1141C>A	.	.	.
chr8	26411573	26411573	G	A	PASS	UTR3	BNIP3L	NM_004331:c.*1161G>A;NM_001330491:c.*1161G>A	.	.	rs17055200
chr8	26411581	26411581	G	A	PASS	UTR3	BNIP3L	NM_004331:c.*1169G>A;NM_001330491:c.*1169G>A	.	.	rs551024037
chr8	26411675	26411675	C	T	PASS	UTR3	BNIP3L	NM_004331:c.*1263C>T;NM_001330491:c.*1263C>T	.	.	rs1042992
chr8	26411709	26411709	A	C	PASS	UTR3	BNIP3L	NM_004331:c.*1297A>C;NM_001330491:c.*1297A>C	.	.	.
chr8	26411742	26411742	C	T	PASS	UTR3	BNIP3L	NM_004331:c.*1330C>T;NM_001330491:c.*1330C>T	.	.	rs73559596
chr8	26411743	26411743	G	A	PASS	UTR3	BNIP3L	NM_004331:c.*1331G>A;NM_001330491:c.*1331G>A	.	.	.
chr8	26411803	26411803	A	G	PASS	UTR3	BNIP3L	NM_004331:c.*1391A>G;NM_001330491:c.*1391A>G	.	.	.
chr8	26411876	26411876	C	-	PASS	UTR3	BNIP3L	NM_004331:c.*1464delC;NM_001330491:c.*1464delC	.	.	.
chr8	26411896	26411896	C	T	PASS	UTR3	BNIP3L	NM_004331:c.*1484C>T;NM_001330491:c.*1484C>T	.	.	rs12165
chr8	26411949	26411952	AACT	-	PASS	UTR3	BNIP3L	NM_004331:c.*1537_*1540delAACT;NM_001330491:c.*1537_*1540delAACT	.	.	rs755427911
chr8	26412060	26412060	T	C	PASS	UTR3	BNIP3L	NM_004331:c.*1648T>C;NM_001330491:c.*1648T>C	.	.	.
chr8	26412061	26412061	T	C	PASS	UTR3	BNIP3L	NM_004331:c.*1649T>C;NM_001330491:c.*1649T>C	.	.	.
chr8	26412068	26412068	G	A	PASS	UTR3	BNIP3L	NM_004331:c.*1656G>A;NM_001330491:c.*1656G>A	.	.	.
chr8	26412210	26412210	A	G	PASS	UTR3	BNIP3L	NM_004331:c.*1798A>G;NM_001330491:c.*1798A>G	.	.	.
chr8	26412373	26412373	G	-	PASS	UTR3	BNIP3L	NM_004331:c.*1961delG;NM_001330491:c.*1961delG	.	.	rs879817162
chr8	26412376	26412376	G	T	PASS	UTR3	BNIP3L	NM_004331:c.*1964G>T;NM_001330491:c.*1964G>T	.	.	.
chr8	26412379	26412379	A	G	PASS	UTR3	BNIP3L	NM_004331:c.*1967A>G;NM_001330491:c.*1967A>G	.	.	.
chr8	26412420	26412420	C	T	PASS	UTR3	BNIP3L	NM_004331:c.*2008C>T;NM_001330491:c.*2008C>T	.	.	rs10503786
chr8	26412450	26412450	A	C	PASS	UTR3	BNIP3L	NM_004331:c.*2038A>C;NM_001330491:c.*2038A>C	.	.	.
chr8	26412481	26412481	G	C	PASS	UTR3	BNIP3L	NM_004331:c.*2069G>C;NM_001330491:c.*2069G>C	.	.	.
chr8	26412505	26412505	G	A	PASS	UTR3	BNIP3L	NM_004331:c.*2093G>A;NM_001330491:c.*2093G>A	.	.	rs149541705
chr8	26412552	26412552	A	G	PASS	UTR3	BNIP3L	NM_004331:c.*2140A>G;NM_001330491:c.*2140A>G	.	.	.
chr8	26412597	26412597	T	C	PASS	UTR3	BNIP3L	NM_004331:c.*2185T>C;NM_001330491:c.*2185T>C	.	.	.
chr8	26412603	26412603	A	G	PASS	UTR3	BNIP3L	NM_004331:c.*2191A>G;NM_001330491:c.*2191A>G	.	.	rs186863667
chr8	26412713	26412713	A	G	PASS	UTR3	BNIP3L	NM_004331:c.*2301A>G;NM_001330491:c.*2301A>G	.	.	.
chr8	26412764	26412764	T	C	PASS	UTR3	BNIP3L	NM_004331:c.*2352T>C;NM_001330491:c.*2352T>C	.	.	.
chr8	26412810	26412810	G	C	PASS	UTR3	BNIP3L	NM_004331:c.*2398G>C;NM_001330491:c.*2398G>C	.	.	.
chr8	26412894	26412894	C	T	PASS	UTR3	BNIP3L	NM_004331:c.*2482C>T;NM_001330491:c.*2482C>T	.	.	rs567352386
chr8	26412903	26412903	A	G	PASS	UTR3	BNIP3L	NM_004331:c.*2491A>G;NM_001330491:c.*2491A>G	.	.	rs553118428
chr8	26413018	26413018	G	A	PASS	UTR3	BNIP3L	NM_004331:c.*2606G>A;NM_001330491:c.*2606G>A	.	.	.
chr8	26413052	26413052	C	T	PASS	UTR3	BNIP3L	NM_004331:c.*2640C>T;NM_001330491:c.*2640C>T	.	.	rs572672935
chr8	26413053	26413053	G	A	PASS	UTR3	BNIP3L	NM_004331:c.*2641G>A;NM_001330491:c.*2641G>A	.	.	rs538547632

## Sheet: Table S3
Table S3, Detailed information of the 9 common variants in the BNIP3L Gene
SNP ID	Positiona	Function	Polymorphism	Group	H–W P
rs1055476	26383121	UTR5	C/G	SCZ	0.953
				Control	0.994
rs1055479	26383130	UTR5	A/G	SCZ	8.21e-39**
				Control	6.70e-65**
rs9644114	26408391	intron	A/G	SCZ	0.195
				Control	2.54e-04**
rs147389989	26411153	UTR3	TCTT/-	SCZ	0.900
				Control	0.922
rs17310286	26411516	UTR3	C/T	SCZ	0.930
				Control	0.385
rs17055200	26411573	UTR3	G/A	SCZ	0.619
				Control	0.418
rs1042992	26411675	UTR3	C/T	SCZ	0.843
				Control	0.517
rs12165	26411896	UTR3	C/T	SCZ	1.12e-57**
				Control	1.56e-58**
rs10503786	26412420	UTR3	C/T	SCZ	0.691
				Control	0.902
SNP, single nucleotide polymorphism; H–W, Hardy–Weinberg; SCZ, schizophrenia.
aThe chromosomal position of each SNP site was in hg38 assembly.
